# Supplementary material for: An Enhanced Method for the Use of Reptile Skin Sheds as a High-Quality DNA Source for Genome Sequencing
Source: Genes (Basel). 2023 Aug 25;14(9):1678. doi: 10.3390/genes14091678 (PMC10531129; doi:10.3390/genes14091678)
Supplement: Supplementary file 1 [file genes-14-01678-s001.zip]

Archive with 2 entries (2 files):
- Supplementary_Figure_final.pdf
- Supplementary_Tables_final.xlsx
