# Supplementary material for: An Enhanced Method for the Use of Reptile Skin Sheds as a High-Quality DNA Source for Genome Sequencing
Source: Genes (Basel). 2023 Aug 25;14(9):1678. doi: 10.3390/genes14091678 (PMC10531129; doi:10.3390/genes14091678)
Supplement: Supplementary file 1 [file genes-14-01678-s001.zip › Supplementary_Tables_final.xlsx]

## Sheet: TableS1
Table S1. The sample information and the statistics of resequencing data.
Sample	Sample Type	DNA Concentration (ng/µL)	260/280 Ratio	Volume of Buffer AE (µL)	Clean Base (Gb)	GC%	Q30 (%)	Raw total sequences	Reads unmapped	Reads mapped	Percentage of reads mapped	Coverage	Depth
PAGU0001	Muscle	60.4	1.91	100	17.22	40	90.1	114825082	950845	113874237	0.9917	0.9396	10.09×
PAGU0008	Muscle	82.8	1.99	100	17.93	40	92.4	119554512	883758	118670754	0.9926	0.9397	10.51×
PAGU0009	Muscle	126	1.84	100	17.65	40	91.62	117681868	611199	117070669	0.9948	0.9406	10.34×
PAGU0069	Shed skin	79.38	1.92	50	17.07	40	89.06	113772362	2890285	110882077	0.9746	0.9367	10.00×
PAGU0091	Shed skin	685.75	1.88	50	17.08	41	89.75	113840736	48579072	65261664	0.5733	0.921	10.00×
PAGU0092	Shed skin	532.9	1.89	50	17.2	40	88.84	114665364	2602627	112062737	0.9773	0.938	10.08×
PAGU0093	Shed skin	333.45	1.91	50	17.06	42	89.59	113761878	32805831	80956047	0.7116	0.929	10.00×
PAGU0106	Shed skin	646.15	1.88	50	17.09	40	88.95	113930164	3927972	110002192	0.9655	0.9385	10.01×
PAGU0114	Shed skin	312.43	1.85	50	17.29	41	88.38	115278652	4901747	110376905	0.9575	0.9367	10.13×
PAGU0118	Shed skin	541.88	1.83	50	16.54	40	89.03	110290024	1773236	108516788	0.9839	0.9392	9.69×
PAGU0120	Shed skin	538.81	1.89	50	17.95	44	89.29	119645282	46991829	72653453	0.6072	0.9251	10.51×
PAGU0126	Shed skin	118.63	1.93	50	15.96	44	90.78	106427130	42714698	63712432	0.5986	0.3653	9.35×
PAGU0129	Shed skin	151.6	1.9	50	17.28	43	89.24	115198882	108467293	6731589	0.0584	0.3462	10.12×
PAGU0133	Shed skin	415.01	1.86	50	17.06	40	88.62	113759516	2544583	111214933	0.9776	0.9357	10.00×

## Sheet: TableS2
Table S2. The taxonomic composition of exogenous contamination in the DNA extracted from tissue and shed skin samples.
Samples	Bacteria	Viruses	Eukaryota	Add up	Othersa	Eukaryota
						Metazoa	Fungi	Viridiplantae	Othersb
PAGU0001c	0.3358	0.0004	0.2227	0.5588	0.4412	0.1678	0	0.0537	0.0537
PAGU0008c	0.0159	0.0013	0.4358	0.453	0.547	0.2622	0.1582	0.0153	0.0153
PAGU0009c	0.0088	0.0021	0.314	0.3249	0.6751	0.2899	0	0.024	0.024
PAGU0069d	0.4788	0.0372	0.0226	0.5387	0.4613	0.0225	0.0001	0	0
PAGU0091d	0.5824	0	0.0031	0.5855	0.4145	0.0013	0.0015	0	0
PAGU0092d	0.6302	0.0004	0.0205	0.651	0.349	0.0173	0.0028	0.0003	0.0003
PAGU0093d	0.6449	0	0.0045	0.6494	0.3506	0.004	0.0004	0.0001	0.0001
PAGU0106d	0.4964	0	0.0233	0.5197	0.4803	0.0116	0.0118	0	0
PAGU0114d	0.5891	0	0.0197	0.6088	0.3912	0.0076	0.0118	0	0
PAGU0118d	0.5389	0.0062	0.0283	0.5734	0.4266	0.0283	0	0	0
PAGU0120d	0.6212	0.0006	0.0031	0.6249	0.3751	0.0024	0.0006	0.0001	0.0001
PAGU0126d	0.4201	0.0011	0.0345	0.4557	0.5443	0.0292	0.0009	0.0043	0.0043
PAGU0129d	0.702	0.0035	0.0029	0.7084	0.2916	0.0029	0	0	0
PAGU0133d	0.4635	0.0001	0.0712	0.5348	0.4652	0.0173	0.0534	0.0004	0.0004
PAGU0092.30mind	0.2775	0	0.1437	0.4212	0.5788	0.1042	0.0395	0	0
PAGU0092.60mind	0.0951	0	0.1431	0.2382	0.7618	0.1374	0.0057	0	0
PAGU0093.30mind	0.6667	0	0.0059	0.6726	0.3274	0.0056	0.0003	0	0
PAGU0093.60mind	0.6944	0	0.0046	0.699	0.301	0.0044	0.0002	0	0
PAGU0126.30mind	0.5284	0.0002	0.0403	0.569	0.431	0.0338	0.0065	0	0
PAGU0126.60mind	0.3949	0.0003	0.0599	0.455	0.545	0.0548	0.0051	0	0
PAGU0129.30mind	0.6655	0.004	0.0019	0.6714	0.3286	0.0019	0	0	0
PAGU0129.60mind	0.463	0.0085	0.0009	0.4723	0.5277	0.0009	0	0	0
a. Reads that didn’t match the standard to classified in these three domains.
b. Chromista, Holomycota
c. Tissue samples
d. Shed skins

## Sheet: TableS3
Table S3. The statistics of the resequencing data of the DNA extracted by the modified method.
Pre-digestion time	Sample	DNA Concentration (ng/µL)	260/280 Ratio	Volume of Buffer AE (µL)	Clean Base (Gb)	GC%	Q30 (%)	Raw total sequences	Reads unmapped	Reads mapped	Percentage of reads mapped	Coverage
30min	PAGU0092	81.66	1.83	50	2.43	40	89.71	16181732	152139	16029593	0.9906	0.5844
	PAGU0093	50.83	1.88	50	2.52	43	88.72	16799810	3685440	13114370	0.7806	0.5175
	PAGU0126	263.04	1.87	50	2.34	38	89.99	15592810	169709	15423101	0.9891	0.5807
	PAGU0129	30.32	1.81	50	2.42	42	91.2	16141782	10705341	5436441	0.3368	0.2497
60min	PAGU0092	106.07	1.85	50	2.31	39	89.98	15414930	100656	15314274	0.9935	0.579
	PAGU0093	65.96	1.85	50	2.68	42	89.77	17861164	3102344	14758820	0.8263	0.5503
	PAGU0126	199.65	1.87	50	2.62	38	89.62	17468666	131103	17337563	0.9925	0.6168
	PAGU0129	31.34	1.78	50	2.46	41	91.13	16371422	14756488	1614934	0.0986	0.0242
